# Supplementary material for: New components of the Dictyostelium PKA pathway revealed by Bayesian analysis of expression data
Source: BMC Bioinformatics. 2010 Mar 31;11:163. doi: 10.1186/1471-2105-11-163 (PMC2873529; doi:10.1186/1471-2105-11-163)
Supplement: Additional file 1 — Single-gene expansion script. Matlab script file containing the single-gene expansion algorithm. The matlab BNT toolbox and the expression data are required for the script to run. The BNT toolbox can be downloaded from http://code.google.com/p/bnt/. The complete expression dataset can be downloaded from http://www.ailab.si/dictyexpress/data.htm. [file 1471-2105-11-163-S1.M]

%load BNT toolbox [http://people.cs.ubc.ca/~murphyk/Software/BNT/bnt.html]
run FullBNT/BNT/add_BNT_to_path
%load data [data can be downloaded from http://www.ailab.si/dictyexpress/data.htm]
load('expression_data.mat');


%create known pathway
targets = {'DDB0215408' 'DDB0214950' 'DDB0214814' 'DDB0218189' 'DDB0191479'};
labels = {'pkaC-1' 'pkaR-2' 'acaA-3' 'pufA-4' 'regA-5'};
N = 5;
known_dag = zeros(N);
known_dag(3,2) = 1;
known_dag(5,2) = 1;
known_dag(2,1) = 1;
known_dag(4,1) = 1;

% create all possible 1 node expanded networks 
% and remove cyclic graphs
ind = ind2subv(2*ones(11),1:2^11);
clear dags seq;
dags = {};
seq = {};
num_dags = 1;
for i=1:length(ind)
    l = ind(i,:)-1;
    dag = known_dag;       
    dag(6,1:5) = l(1,1:5);
    dag(1:6,6) = l(1,6:11);
    if acyclic(dag) 
        dags{num_dags} = dag;
        seq{num_dags} = l;
        num_dags = num_dags + 1;
    end
end
new_edges = zeros(size(dags,2),1)
for i=1:size(dags,2) 
    new_edges(i,1) = sum(dags{i}(6,1:5)) +  sum(dags{i}(:,6))
end


%initialized data for new expanded graph
N = 6;
discrete_nodes = 1:N;
node_sizes = 3*ones(1,N); 
targets = {'DDB0215408' 'DDB0214950' 'DDB0214814' 'DDB0218189' 'DDB0191479'};
labels = {'pkaC-1' 'pkaR-2' 'acaA-3' 'pufA-4' 'regA-5' 'x'};

ddbIndex = zeros(1,N);
for i=1:5
    ddbIndex(1,i) = strmatch(targets{i},ddbs,'exact');
end
alldata = zeros(N,size(geneExp,2));
alldata(1:5,:) = geneExp(ddbIndex(1:5),:);
allScores = zeros(4171,length(dags));
dataSize = zeros(4171,1);

% create expanded dataset with a new gene
% discretize data and calculate Bayesian likelihood score
for k = 1:size(ddbs,1)

    alldata(6,:) = geneExp(k,:);
    
    clear data;
    data = alldata(:,find(sum(isnan(alldata) ) ==0));
    
    clear dis;
    dis = zeros(size(data));

    bottom = prctile(data',25);
    top = prctile(data',75);
    for i=1:N
      dis(i,find(data(i,:) < bottom(i))) = 1;
      dis(i,find(data(i,:) <= top(i) & data(i,:) >= bottom(i))) = 2;
      dis(i,find(data(i,:) > top(i))) = 3;
    end
    
    scores = score_dags(dis,node_sizes,dags);
    keep{1,k} = ddbs{k};
    allScores(k,:) = scores;
    dataSize(k,1) = size(data,2);
end

%sort Bayesian likelihood scores to rank genes
[dag_maxs, maxInd] = max(allScores');
dag_maxs = dag_maxs ./dataSize';

[sorted_dag_maxs, sorted_index] = sort(dag_maxs,'descend');
sorted_ddbs = reshape({ddbs{sorted_index,:}},size(ddbs));
sortedMaxInd = maxInd(1,sorted_index)';
sorted_ddbs_num_edges = new_edges(sortedMaxInd);
