# Supplementary material for: New components of the Dictyostelium PKA pathway revealed by Bayesian analysis of expression data
Source: BMC Bioinformatics. 2010 Mar 31;11:163. doi: 10.1186/1471-2105-11-163 (PMC2873529; doi:10.1186/1471-2105-11-163)
Supplement: Additional file 2 — Supplementary Table S1. Gene ranked in the top 5% by the single-gene expansion algorithm. [file 1471-2105-11-163-S2.XLS]

## Sheet: supplementry table 1
Supplementary Table 1: Gene ranked in the top 5% by the single-gene expansion algorithm.
DDBG ID	bayesian_rank	bayeisan_addition_scores	number of edges	gene name	synonyms	annotation	phenotypes	phenotype_source
DDB_G0289321	1	-6.16294	2	BC5V2_0_01042
DDB_G0289333	2	-6.16985	1	BC5V2_0_01045
DDB_G0278845	3	-6.1712	2	geneDDB0231558		NDR family protein kinase, protein kinase, AGC group, putative protein serine/threonine kinase
DDB_G0277887	4	-6.17224	1	dhkK	smbA, sombrero	HisK family protein kinase, histidine kinase, protein kinase, Atypical group, response regulator receiver domain-containing protein	development arrests at mound stage, precocious aggregation, aberrant cAMP signaling during aggregation, delayed development, precocious development, small fruiting body, aberrant slug migration, delayed culmination, aberrant slug migration, delayed culmination, delayed gene expression, aberrant fruiting body morphology, precocious development, aberrant fruiting body morphology, precocious develop…	literature
DDB_G0281039	5	-6.17275	3	JC3V2_0_01592
DDB_G0282057	6	-6.17613	2	JC3V2_0_02126
DDB_G0278443	7	-6.17719	2	geneDDB0233294		ARF/SAR superfamily protein
DDB_G0278441	8	-6.17766	4	JC3V2_0_00358
DDB_G0278461	9	-6.17771	3	JC3V2_0_00369
DDB_G0280131	10	-6.17979	1	geneDDB0230038		ARMK family protein kinase, armadillo repeat-containing protein, protein kinase, TKL group, tyrosine kinase-like protein
DDB_G0288241	11	-6.18008	3	BC5V2_0_00499
DDB_G0274935	12	-6.18014	1	JC2V2_0_01810		Similar to Vibrio vulnificus CMCP6. TPR repeat containing protein.
DDB_G0284783	13	-6.1828	3	BC4V2_0_00939
DDB_G0281505	14	-6.18349	2	JC3V2_0_01851
DDB_G0278591	15	-6.18352	2	JC3V2_0_00094
DDB_G0283797	16	-6.18452	2	geneDDB0234034		unknown
DDB_G0284591	17	-6.18599	3	BC4V2_0_00839		P18480 Transcription regulatory protein SNF5 (SWI/SNF complex component SNF5) (Transcription factor TYE4).
DDB_G0289705	18	-6.18846	1	BC5V2_0_01235
DDB_G0271200	19	-6.1889	3	JC2V2_0_00135
DDB_G0278173	20	-6.19022	2	JC3V2_0_00172
DDB_G0269810	21	-6.19055	3	JC1V2_0_01450
DDB_G0288307	22	-6.19062	2	cnrM		BTB/POZ domain-containing protein, ankyrin repeat-containing protein, putative cell number regulator
DDB_G0281277	23	-6.19128	3	JC3V2_0_01739
DDB_G0289031	24	-6.19207	2	BC5V2_0_00899
DDB_G0277309	25	-6.19337	1	cnrJ		carbohydrate-binding domain-containing protein, putative cell number regulator
DDB_G0293544	26	-6.19386	2	geneDDB0233900		unknown
DDB_G0279049	27	-6.1939	1	JC3V2_0_00620
DDB_G0289917	28	-6.19752	2	geneDDB0266504		unknown
DDB_G0287697	29	-6.19762	2	BC5V2_0_00238
DDB_G0291494	30	-6.19784	2	BEC6V2_0_00167
DDB_G0293644	31	-6.19795	2	BEC6V2_0_01265
DDB_G0292214	32	-6.19802	2	BEC6V2_0_00513		Similar to Dictyostelium discoideum (Slime mold). TipA.
DDB_G0288755	33	-6.19806	1	gbfA	GBF	G-box binding factor, transcription factor	precocious gene expression, abolished gene expression, development arrests at mound stage, aberrant culmination, aberrant slug migration	literature
DDB_G0290165	34	-6.19908	2	bzpR		putative basic-leucine zipper (bZIP) transcription factor		lab
DDB_G0282927	35	-6.19943	1	dhkL		HisK family protein kinase, histidine kinase, protein kinase, Atypical group		lab
DDB_G0271798	36	-6.19984	1	geneDDB0237745		UBP-type zinc finger-containing protein, peptidase C19 family protein, putative ubiquitin carboxyl-terminal hydrolase (UCH)
DDB_G0288345	37	-6.20111	2	BC5V2_0_00568		Ubiquitin-conjugating enzyme protein UbcC (EC 6.3.2.19) (Ubiquitin- conjugating enzyme E2) (Ubiquitin-protein ligase) (Ubiquitin carrier protein).
DDB_G0267638	38	-6.20177	2	geneDDB0220518		CHR group protein, SNF2-related domain-containing protein, helicase, C-terminal domain-containing protein, myb domain-containing protein
DDB_G0282949	39	-6.20395	2	geneDDB0233904		engulfment and cell motility ELM family protein
DDB_G0274659	40	-6.20437	2	JC2V2_0_01770
DDB_G0270410	41	-6.20444	2	geneDDB0238220		PHD zinc finger-containing protein, SET domain-containing protein
DDB_G0269198	42	-6.20461	2	wimA	DG1053, DG1064	unknown	wild type, aberrant fruiting body morphology, aberrant fruiting body morphology	literature
DDB_G0284133	43	-6.20465	1	BC4V2_0_00625
DDB_G0273617	44	-6.20513	2	JC2V2_0_01261
DDB_G0287941	45	-6.20613	1	BC5V2_0_00356
DDB_G0268402	46	-6.20629	2	rab24		Rab GTPase
DDB_G0274899	47	-6.20666	2	JC2V2_0_01744
DDB_G0271994	48	-6.20696	1	JC2V2_0_00458
DDB_G0287533	49	-6.20711	1	BC5V2_0_00164
DDB_G0275519	50	-6.20711	2	JC2V2_0_02393
DDB_G0286261	51	-6.20727	1	geneDDB0220666		RNA recognition motif-containing protein RRM, RNA-binding region RNP-1 domain-containing protein, SAP DNA-binding domain-containing protein
DDB_G0279741	52	-6.20828	2	JC3V2_0_00956
DDB_G0286243	53	-6.20891	3	BC4V2_0_01662
DDB_G0287289	54	-6.20941	2	BC5V2_0_00037
DDB_G0267714	55	-6.20943	2	sf3b4		RNA recognition motif-containing protein RRM, RNA-binding region RNP-1 domain-containing protein, splicing factor 3B subunit 4
DDB_G0292550	56	-6.20982	1	geneDDB0229424		CDK family protein kinase, protein kinase, CMGC group, putative protein serine/threonine kinase
DDB_G0273439	57	-6.20997	1	AP2A1		adaptor-related protein complex 2, alpha subunit, alpha adaptin
DDB_G0274301	58	-6.21022	2	geneDDB0233289		Ras GTPase domain-containing protein
DDB_G0272676	59	-6.21159	1	sf3a1		SWAP/Surp domain-containing protein, splicing factor 3A subunit 1, ubiquitin domain-containing protein
DDB_G0277311	60	-6.21244	1	JC2V2_0_03032		Similar to Dictyostelium discoideum (Slime mold). DG2033 protein.
DDB_G0288251	61	-6.21318	2	roco4		ROCO family protein kinase, leucine-rich repeat-containing protein (LRR), protein kinase, TKL group, tyrosine kinase-like protein
DDB_G0281047	62	-6.21356	3	gxcEE	RacGEF	IQ calmodulin-binding domain-containing protein, RhoGEF domain-containing protein
DDB_G0288087	63	-6.21366	2	BC5V2_0_00443
DDB_G0293138	64	-6.21413	1	BEC6V2_0_01039
DDB_G0283715	65	-6.21434	2	BC4V2_0_00402
DDB_G0271718	66	-6.21446	1	geneDDB0238814		hssA/2C/7E family protein
DDB_G0290133	67	-6.21513	1	BC5V2_0_01445
DDB_G0282745	68	-6.21567	2	JC3V2_0_02487		Similar to Dictyostelium discoideum (Slime mold). TRFA.
DDB_G0278703	69	-6.21569	2	gxcII	RacGEF	IQ calmodulin-binding domain-containing protein, RhoGEF domain-containing protein, pleckstrin homology (PH) domain-containing protein
DDB_G0279003	70	-6.21576	2	JC3V2_0_00591
DDB_G0292022	71	-6.2159	1	BEC6V2_0_00403
DDB_G0284255	72	-6.2159	2	BC4V2_0_00680
DDB_G0278383	73	-6.21633	1	JC3V2_0_00322
DDB_G0287823	74	-6.21718	2	BC5V2_0_00323
DDB_G0267710	75	-6.21725	2	JC1V2_0_00281
DDB_G0272262	76	-6.21742	2	JC2V2_0_00562
DDB_G0274191	77	-6.21745	1	dhkC		HisK family protein kinase, histidine kinase, protein kinase, Atypical group	increased slug migration, decreased spore germination, precocious aggregation, precocious culmination, precocious development, aberrant cAMP wave formation, aberrant streaming, wild type	literature
DDB_G0286295	78	-6.21754	2	geneDDB0231755		unknown
DDB_G0271692	79	-6.21773	3	comC		EGF-like domain-containing protein	aberrant aggregation, aberrant streaming	literature
DDB_G0293628	80	-6.21774	2	BEC6V2_0_01252
DDB_G0276839	81	-6.21782	1	JC2V2_0_02954
DDB_G0280817	82	-6.21796	2	JC3V2_0_01493
DDB_G0268044	83	-6.21814	1	JC1V2_0_00546
DDB_G0268634	84	-6.21821	3	pde3	DdPDE3	cGMP-specific phosphodiesterase
DDB_G0284353	85	-6.21852	3	osbI		oxysterol binding family protein, member 9
DDB_G0270584	86	-6.2197	1	JC1V2_0_01263
DDB_G0282059	87	-6.22021	2	JC3V2_0_02128
DDB_G0269934	88	-6.22086	1	geneDDB0233497	RasGAP, RhoGEF	Ras GTPase activation domain-containing protein, RhoGEF domain-containing protein, regulator of chromosome condensation (RCC1) domain-containing protein
DDB_G0280375	89	-6.22092	1	JC3V2_0_01172		Polyprotein (Fragment).
DDB_G0288467	90	-6.22102	1	BC5V2_0_00620
DDB_G0270034	91	-6.22115	2	JC1V2_0_01626
DDB_G0269184	92	-6.22167	1	rzpA	rZIP	RING/leucine zipper protein	aberrant aggregation, decreased gene expression, decreased slug migration, delayed development, increased aggregate size, increased gene expression, decreased gene expression, delayed culmination, increased gene expression	literature
DDB_G0284577	93	-6.2219	2	geneDDB0237628		NOT2/NOT3/NOT5 family protein, putative CCR4-NOT complex subunit 2
DDB_G0280849	94	-6.22195	2	dicA	DdDIC	cytoplasmic dynein intermediate chain, dynein intermediate chain
DDB_G0275533	95	-6.22203	3	JC2V2_0_02329
DDB_G0280879	96	-6.22228	2	JC3V2_0_01526
DDB_G0285403	97	-6.22236	1	geneDDB0233345		RNA recognition motif-containing protein RRM, RNA-binding region RNP-1 domain-containing protein
DDB_G0287643	98	-6.2226	3	geneDDB0252573		unknown		lab
DDB_G0280089	99	-6.22342	1	JC3V2_0_01118
DDB_G0271850	100	-6.22364	2	JC2V2_0_00387
DDB_G0274127	101	-6.22432	2	DB10		coronin binding protein
DDB_G0269864	102	-6.22432	2	JC1V2_0_01497
DDB_G0275267	103	-6.22446	1	wrky1		putative WRKY transcription factor
DDB_G0274341	104	-6.22454	1	JC2V2_0_01559
DDB_G0277849	105	-6.22462	1	dymA		dynamin like protein
DDB_G0290787	106	-6.2251	1	mybO		putative myb transcription factor
DDB_G0289035	107	-6.2251	1	BC5V2_0_00904
DDB_G0286773	108	-6.22528	1	gflB	RacGAP, RasGEF	RasGEF domain-containing protein, RhoGAP domain-containing protein
DDB_G0267764	109	-6.2255	1	JC1V2_0_00325
DDB_G0285435	110	-6.22562	1	BC4V2_0_01251
DDB_G0272406	111	-6.22624	1	JC2V2_0_00584		Similar to Dictyostelium discoideum (Slime mold). histidine kinase DhkL.
DDB_G0269164	112	-6.22636	1	egeB	DG2005, R2005, orfR2005	C2 domain-containing protein	development arrests at mound stage	literature
DDB_G0290651	113	-6.22666	2
DDB_G0284773	114	-6.227	2	BC4V2_0_00933
DDB_G0269430	115	-6.22745	2	JC1V2_0_01100		T10O22.22.	wild type	literature
DDB_G0275377	116	-6.22755	3	geneDDB0233277		unknown
DDB_G0287097	117	-6.22793	1	BC4V2_0_02093
DDB_G0287925	118	-6.22827	2	DG1037	ORF1037	ubiquitin domain-containing protein	aberrant cAMP wave formation, abolished aggregation, abolished cAMP wave formation, abolished culmination, abolished slug migration, abolished streaming, aberrant cAMP wave formation, aberrant streaming, abolished aggregation, abolished culmination, abolished slug migration	literature
DDB_G0293748	119	-6.22858	1	BEC6V2_0_01291
DDB_G0267534	120	-6.22865	3	JC1V2_0_00141
DDB_G0285907	121	-6.22897	1	BC4V2_0_01499		AgCP12244 (Fragment).
DDB_G0281969	122	-6.2299	2	mybE		myb domain-containing protein	increased slug size, aberrant prestalk cell differentiation, wild type	literature
DDB_G0278077	123	-6.22994	1	CRTF		transcription factor	abolished aggregation, abolished sporulation, decreased gene expression	literature
DDB_G0284971	124	-6.23002	2	geneDDB0238420		putative transmembrane protein
DDB_G0269718	125	-6.2303	1	JC1V2_0_01361
DDB_G0283315	126	-6.23053	1	dcp2		mRNA-decapping enzyme 2
DDB_G0282377	127	-6.23091	1	dhkM		HisK family protein kinase, histidine kinase, protein kinase, Atypical group
DDB_G0284071	128	-6.2311	1	rnrA	RNR	ribonucleoside-diphosphate reductase, ribonucleotide reductase large subunit
DDB_G0268860	129	-6.23146	3	rngB		Kelch repeat-containing protein, RING zinc finger-containing protein
DDB_G0290163	130	-6.23165	2	tom1		GAT domain-containing protein, VHS domain-containing protein
DDB_G0285981	131	-6.23182	2	geneDDB0232083		type A von Willebrand factor (VWFA) domain-containing protein
DDB_G0289305	132	-6.23202	1
DDB_G0273451	133	-6.23227	1	JC2V2_0_01153
DDB_G0282695	134	-6.23233	1	JC3V2_0_02458
DDB_G0279913	135	-6.23248	2	dhkH		HisK family protein kinase, histidine kinase, protein kinase, Atypical group
DDB_G0273007	136	-6.23264	1	pks15	PKS	beta-ketoacyl synthase family protein, putative polyketide synthase
DDB_G0275487	137	-6.23269	1	JC2V2_0_02360
DDB_G0282727	138	-6.23276	2	mcfU		mitochondrial substrate carrier family protein
DDB_G0292150	139	-6.23301	2	ak1	ArfGAP	Alpha kinase family protein, Arf GTPase activating protein, protein kinase, Atypical group, putative protein serine/threonine kinase
DDB_G0284465	140	-6.23325	2	cudA		putative transcriptional regulator	abolished sporulation, abolished stalk cell differentiation, decreased gene expression, development arrests at slug stage	literature
DDB_G0290455	141	-6.23339	3	BC5V2_0_01594
DDB_G0273645	142	-6.23347	2	JC2V2_0_01275
DDB_G0281045	143	-6.23363	1	geneDDB0216409		paired amphipathic helix (PAH) containing protein
DDB_G0268018	144	-6.23367	1	JC1V2_0_00530
DDB_G0271784	145	-6.23396	1	geneDDB0232328		unknown
DDB_G0287243	146	-6.23418	2	BC5V2_0_00025
DDB_G0291708	147	-6.23432	2	guf1		GTP-binding protein, LepA family protein
DDB_G0290223	148	-6.23444	1	BC5V2_0_01492
DDB_G0272622	149	-6.2345	2	JC2V2_0_00939
DDB_G0287733	150	-6.23455	1	syn7A	DdSyn7A, syn7	syntaxin 7, t-SNARE family protein
DDB_G0280643	151	-6.23455	2	geneDDB0229841		protein kinase, CMGC group, putative protein serine/threonine kinase
DDB_G0275971	152	-6.23463	4	JC2V2_0_02444
DDB_G0282409	153	-6.23479	2	geneDDB0220697		BRD group protein, bromodomain-containing protein
DDB_G0276349	154	-6.23504	2	fnkC	FNIPK-C	FNIP repeat-containing protein, FNIPK subfamily protein kinase, meprin and TRAF homology (MATH) domain-containing protein, protein kinase, STE group
DDB_G0275503	155	-6.23528	2	JC2V2_0_02372		CG5986 PROTEIN. 5/100
DDB_G0272558	156	-6.23531	2	JC2V2_0_00732		Similar to Babesia bigemina. 200 kDa antigen p200.
DDB_G0268994	157	-6.23542	1	manC		alpha-mannosidase
DDB_G0290541	158	-6.23546	2	BC5V2_0_01650
DDB_G0268368	159	-6.23588	2	mybAA		myb domain-containing protein
DDB_G0271132	160	-6.23671	1	geneDDB0252681		unknown
DDB_G0276989	161	-6.23674	3	JC2V2_0_02921
DDB_G0283411	162	-6.23683	2	gcdh		glutaryl-CoA dehydrogenase
DDB_G0293884	163	-6.23688	2	BEC6V2_0_01341
DDB_G0282903	164	-6.23717	3	JC3V2_0_02534
DDB_G0282903	165	-6.23717	3	JC3V2_0_02533
DDB_G0282749	166	-6.23727	1	bzpG		putative basic-leucine zipper (bZIP) transcription factor		lab
DDB_G0286645	167	-6.23728	1	cstf3		cleavage stimulation factor subunit 3, suppressor of forked (suf) domain-containing protein
DDB_G0271956	168	-6.23731	1	geneDDB0231292		IBR zinc finger-containing protein, RING zinc finger-containing protein
DDB_G0270566	169	-6.23735	3	JC1V2_0_01230
DDB_G0277703	170	-6.23741	2	JC2V2_0_03308
DDB_G0279937	171	-6.23741	2	JC3V2_0_01048
DDB_G0280209	172	-6.23746	2	geneDDB0233339		unknown
DDB_G0280491	173	-6.23783	1	geneDDB0231700		RWP-RK domain-containing protein
DDB_G0292412	174	-6.23785	2	BEC6V2_0_00597
DDB_G0289273	175	-6.23791	1	BC5V2_0_01021
DDB_G0273479	176	-6.23804	2	geneDDB0220097		putative histone-like transcription factor
DDB_G0281051	177	-6.23808	2	psmD12		26S proteasome non-ATPase regulatory subunit 12, 26S proteasome regulatory subunit p55
DDB_G0275957	178	-6.23819	3	sf3b1		HEAT repeat-containing protein, armadillo-like helical domain-containing protein, splicing factor 3B subunit 1
DDB_G0289655	179	-6.23827	2	abcG7		ABC transporter G family protein
DDB_G0290215	180	-6.23838	1	BC5V2_0_01488
DDB_G0280997	181	-6.2385	2	geneDDB0238846		zinc-containing alcohol dehydrogenase (ADH)
DDB_G0270918	182	-6.2387	2	JC1V2_0_01333
DDB_G0284513	183	-6.2388	3	BC4V2_0_00801
DDB_G0288951	184	-6.2388	2	BC5V2_0_00822
DDB_G0278067	185	-6.23894	2	JC3V2_0_00092
DDB_G0293626	186	-6.23895	2	BEC6V2_0_01251
DDB_G0286795	187	-6.23896	2	geneDDB0238414		unknown
DDB_G0279529	188	-6.23915	1	bzpF		putative basic-leucine zipper (bZIP) transcription factor		lab
DDB_G0286797	189	-6.23925	2	tsg101		tumor susceptibility gene 101 protein	small fruiting body	literature
DDB_G0278911	190	-6.23935	2	JC3V2_0_00554
DDB_G0293924	191	-6.23936	1	BEC6V2_0_01359
DDB_G0277807	192	-6.23943	1	JC2V2_0_03339
DDB_G0293202	193	-6.23954	2	geneDDB0237662		TRAF-type zinc finger-containing protein, meprin and TRAF homology (MATH) domain-containing protein
DDB_G0272056	194	-6.23964	2	geneDDB0219997		NOT2/NOT3/NOT5 family protein, putative CCR4-NOT complex subunit 3
DDB_G0283611	195	-6.23989	3	cbpF	CBP6	calcium-binding protein
DDB_G0274739	196	-6.23992	1	JC2V2_0_01575		Similar to plasmodium falciparum. cell cycle regulator with zn-finger domain, putative.
DDB_G0282097	197	-6.23992	2	cxfA	cox6, coxVI	cytochrome c oxidase subunit VI
DDB_G0280133	198	-6.23999	1	geneDDB0231454		CAMKL family protein kinase, QIK subfamily protein kinase, protein kinase, CAMK group, putative protein serine/threonine kinase
DDB_G0287325	199	-6.24002	1	geneDDB0238505		EPS15 homology (EH) domain-containing protein
DDB_G0286365	200	-6.24007	2	BC4V2_0_01716
DDB_G0268320	201	-6.24012	1	JC1V2_0_00274
DDB_G0269664	202	-6.24024	3	JC1V2_0_01302
DDB_G0283325	203	-6.24025	2	BC4V2_0_00173
DDB_G0283613	204	-6.24026	3	cbpC	CBP3	calcium-binding protein	decreased aggregate size, decreased slug migration, delayed culmination, precocious aggregation, small fruiting body, increased slug migration	literature
DDB_G0280599	205	-6.24059	2	fhkB	FHAK-B	FHA domain-containing protein, RAD53 family protein kinase, protein kinase, CAMK group, putative CAM kinase (CAMK), putative protein serine/threonine kinase
DDB_G0293942	206	-6.24076	2	BEC6V2_0_01373
DDB_G0274293	207	-6.2409	2	JC2V2_0_01630
DDB_G0289039	208	-6.24092	1	BC5V2_0_00906
DDB_G0293826	209	-6.24094	1	geneDDB0237763		cyclin-like F-box containing protein
