# Supplementary material for: New components of the Dictyostelium PKA pathway revealed by Bayesian analysis of expression data
Source: BMC Bioinformatics. 2010 Mar 31;11:163. doi: 10.1186/1471-2105-11-163 (PMC2873529; doi:10.1186/1471-2105-11-163)
Supplement: Additional file 3 — Supplementary Table S2. Gene ranked in the top 5% by co-expression analysis. [file 1471-2105-11-163-S3.XLS]

## Sheet: supplementry table 2
Supplementary Table 2: Gene ranked in the top 5% by co-expression analysis.
DDBG ID	co-expression_rank	co-expression score	correlation to pkaC	correlation to pkaR	correlation to acaA	correlation to pufA	correlation to regA	average correlation	gene name	synonyms	annotation	phenotypes
DDB_G0267384	1	0.594479	0.405187	0.147294	0.255388	0.184658	0.594479	0.317401	culB		homolog of cullin
DDB_G0294028	2	0.57915	0.439491	0.155096	0.35029	0.191963	0.57915	0.343198	nad6	ND6	NADH dehydrogenase subunit 6, Pro-tRNA
DDB_G0271692	3	0.547289	0.406444	0.163784	0.34256	0.0637436	0.547289	0.304764	comC		EGF-like domain-containing protein	aberrant aggregation, aberrant streaming
DDB_G0272851	4	0.522509	0.370851	0.113704	0.18111	0.113289	0.522509	0.260292	geneDDB0237456_ps		pseudogene
DDB_G0272851	5	0.522509	0.370851	0.113704	0.18111	0.113289	0.522509	0.260292	geneDDB0237456_ps		pseudogene
DDB_G0289321	6	0.493169	0.197349	-0.0483283	-0.136955	0.493169	-0.0693228	0.0871824	BC5V2_0_01042
DDB_G0277309	7	0.49118	0.252724	0.0255897	-0.0190041	0.49118	-0.0133199	0.147434	cnrJ		carbohydrate-binding domain-containing protein, putative cell number regulator
DDB_G0282057	8	0.488786	0.189444	-0.0155786	-0.102252	0.488786	-0.0332248	0.105435	JC3V2_0_02126
DDB_G0291029	9	0.487599	0.330587	0.124747	0.265236	0.0217507	0.487599	0.245984	geneDDB0230064		adenylylsulfate kinase, sulfate adenylyltransferase
DDB_G0278845	10	0.47822	0.181314	-0.0555326	-0.103407	0.47822	-0.00127265	0.0998642	geneDDB0231558		NDR family protein kinase, protein kinase, AGC group, putative protein serine/threonine kinase
DDB_G0277887	11	0.476687	0.154026	-0.00505941	-0.0711765	0.476687	-0.0436534	0.102165	dhkK	smbA, sombrero	HisK family protein kinase, histidine kinase, protein kinase, Atypical group, response regulator receiver domain-containing protein	development arrests at mound stage, precocious aggregation, aberrant cAMP signaling during aggregation, delayed development, precocious development, small fruiting body, aberrant slug migration, delayed culmination, aberrant slug migration, delayed culmination, delayed gene expression, aberrant fruiting body morphology, precocious development, aberrant fruiting body morphology, precocious develop…
DDB_G0281505	12	0.473652	0.11891	0.0174494	-0.128682	0.473652	-0.0378165	0.0887025	JC3V2_0_01851
DDB_G0291468	13	0.473197	0.342165	0.161592	0.142475	0.181037	0.473197	0.260093	BEC6V2_0_00145
DDB_G0284381	14	0.469834	0.366329	0.184966	0.261929	0.159044	0.469834	0.28842	geneDDB0237697		peptidase C19 family protein, putative ubiquitin carboxyl-terminal hydrolase (UCH)
DDB_G0293560	15	0.468762	0.302381	0.131879	0.287245	0.0837054	0.468762	0.254795	rpa2		RNA polymerase I, second largest subunit
DDB_G0283081	16	0.467063	0.376191	0.124686	0.274978	0.115556	0.467063	0.271695	pikB	PI3K2, PIK2	PI3kinase, phosphatidylinositol-4, 5-diphosphate 3-kinase	wild type
DDB_G0280131	17	0.460422	0.213025	-0.0642112	-0.038081	0.460422	-0.00234902	0.113761	geneDDB0230038		ARMK family protein kinase, armadillo repeat-containing protein, protein kinase, TKL group, tyrosine kinase-like protein
DDB_G0283797	18	0.457719	0.130341	-0.0498707	-0.19651	0.457719	-0.0614763	0.0560406	geneDDB0234034		unknown
DDB_G0289333	19	0.456904	0.138573	-0.0552769	-0.0622359	0.456904	-0.0530844	0.0849761	BC5V2_0_01045
DDB_G0278443	20	0.451288	0.271071	-0.112995	-0.0390859	0.451288	-0.0286016	0.108335	geneDDB0233294		ARF/SAR superfamily protein
DDB_G0277349	21	0.449727	0.315536	0.148859	0.254126	0.164934	0.449727	0.266636	JC2V2_0_03093		Similar to Trichomonas vaginalis iron-containing superoxide dismutase (EC 1.15.1.1) (Superoxide dismutase).
DDB_G0284783	22	0.447841	0.189415	-0.144628	-0.110313	0.447841	-0.0788213	0.0606987	BC4V2_0_00939
DDB_G0288241	23	0.441605	0.156703	-0.0912356	-0.14556	0.441605	-0.0261945	0.0670636	BC5V2_0_00499
DDB_G0289705	24	0.441421	0.229348	-0.0892506	-0.0526856	0.441421	-0.022795	0.101208	BC5V2_0_01235
DDB_G0274935	25	0.439987	0.212256	-0.0673842	-0.0600932	0.439987	-0.0769837	0.0895563	JC2V2_0_01810		Similar to Vibrio vulnificus CMCP6. TPR repeat containing protein.
DDB_G0288755	26	0.439878	0.255115	-0.0317148	-0.0438806	0.439878	0.0405524	0.13199	gbfA	GBF	G-box binding factor, transcription factor	precocious gene expression, abolished gene expression, development arrests at mound stage, aberrant culmination, aberrant slug migration
DDB_G0284591	27	0.439167	0.10497	-0.0278307	-0.213051	0.439167	-0.0718107	0.0462889	BC4V2_0_00839		P18480 Transcription regulatory protein SNF5 (SWI/SNF complex component SNF5) (Transcription factor TYE4).
DDB_G0282927	28	0.429952	0.259496	-0.0755537	-0.0179107	0.429952	-0.0078013	0.117636	dhkL		HisK family protein kinase, histidine kinase, protein kinase, Atypical group
DDB_G0281277	29	0.429826	0.136962	-0.0385438	-0.157143	0.429826	-0.0599222	0.0622358	JC3V2_0_01739
DDB_G0278461	30	0.428427	0.199671	-0.108416	-0.133332	0.428427	-0.106378	0.0559944	JC3V2_0_00369
DDB_G0288307	31	0.427991	0.262387	-0.0505395	-0.010432	0.427991	0.0545939	0.1368	cnrM		BTB/POZ domain-containing protein, ankyrin repeat-containing protein, putative cell number regulator
DDB_G0271994	32	0.426148	0.101195	0.0234573	-0.0762093	0.426148	-0.00670524	0.0935772	JC2V2_0_00458
DDB_G0291494	33	0.425015	0.194435	-0.138731	-0.141603	0.425015	-0.0738869	0.0530458	BEC6V2_0_00167
DDB_G0293984	34	0.423514	0.319039	0.129449	0.285498	0.11742	0.423514	0.254984	BEC6V2_0_01378
DDB_G0282949	35	0.422741	0.192014	-0.0676195	-0.0857103	0.422741	-0.0165168	0.0889816	geneDDB0233904		engulfment and cell motility ELM family protein
DDB_G0292550	36	0.422486	0.134078	0.0420988	-0.0779514	0.422486	0.00881429	0.105905	geneDDB0229424		CDK family protein kinase, protein kinase, CMGC group, putative protein serine/threonine kinase
DDB_G0269810	37	0.422057	0.157207	-0.109303	-0.133035	0.422057	-0.141168	0.0391517	JC1V2_0_01450
DDB_G0279049	38	0.421954	0.166571	-0.0266894	-0.116371	0.421954	-0.0403869	0.0810154	JC3V2_0_00620
DDB_G0274191	39	0.421787	0.226423	-0.0283537	-0.0652778	0.421787	-0.0257336	0.105769	dhkC		HisK family protein kinase, histidine kinase, protein kinase, Atypical group	increased slug migration, decreased spore germination, precocious aggregation, precocious culmination, precocious development, aberrant cAMP wave formation, aberrant streaming, wild type
DDB_G0286261	40	0.420839	0.103846	-0.0529926	-0.0551246	0.420839	0.00905365	0.0851243	geneDDB0220666		RNA recognition motif-containing protein RRM, RNA-binding region RNP-1 domain-containing protein, SAP DNA-binding domain-containing protein
DDB_G0271798	41	0.417303	0.255818	-0.10618	-0.0361196	0.417303	0.0308509	0.112334	geneDDB0237745		UBP-type zinc finger-containing protein, peptidase C19 family protein, putative ubiquitin carboxyl-terminal hydrolase (UCH)
DDB_G0289613	42	0.41599	0.24681	0.143604	0.2203	0.0310942	0.41599	0.211559	gefAA	RasGEF	Ras guanine nucleotide exchange factor, leucine-rich repeat-containing protein (LRR)
DDB_G0281415	43	0.415366	0.310793	0.137206	0.268064	0.05604	0.415366	0.237494	JC3V2_0_01787		Similar to dipeptidylpeptidase 8.
DDB_G0277311	44	0.415209	0.23066	-0.119534	-0.0474295	0.415209	-0.0247636	0.0908283	JC2V2_0_03032		Similar to Dictyostelium discoideum (Slime mold). DG2033 protein.
DDB_G0270572	45	0.414184	0.308756	0.1384	0.311385	0.0662453	0.414184	0.247794	pks2	PKS	beta-ketoacyl synthase family protein, putative polyketide synthase
DDB_G0270410	46	0.413061	0.198823	-0.0485566	-0.122885	0.413061	-0.0338805	0.0813125	geneDDB0238220		PHD zinc finger-containing protein, SET domain-containing protein
DDB_G0279741	47	0.411533	0.134145	-0.0743689	-0.10497	0.411533	-0.0574067	0.0617865	JC3V2_0_00956
DDB_G0267638	48	0.411057	0.195387	-0.0666236	-0.189399	0.411057	-0.0564912	0.058786	geneDDB0220518		CHR group protein, SNF2-related domain-containing protein, helicase, C-terminal domain-containing protein, myb domain-containing protein
DDB_G0283325	49	0.410598	0.31123	0.221827	0.217946	0.181626	0.410598	0.268645
DDB_G0285117	50	0.410478	0.376427	0.12501	0.277215	0.169947	0.410478	0.271815	rad54b		CHR group protein, DEAD/DEAH box helicase domain-containing protein, SNF2-related domain-containing protein, helicase, C-terminal domain-containing protein
DDB_G0281979	51	0.410136	0.358084	0.0872044	0.144276	0.193559	0.410136	0.238652	JC3V2_0_02075
DDB_G0293644	52	0.409924	0.208101	-0.0348805	-0.174559	0.409924	-0.0100737	0.0797024	BEC6V2_0_01265
DDB_G0286243	53	0.409354	0.2235	-0.11041	-0.158954	0.409354	-0.0836806	0.0559618	BC4V2_0_01662
DDB_G0274899	54	0.408248	0.142298	-0.106767	-0.0999422	0.408248	-0.0839318	0.051981	JC2V2_0_01744
DDB_G0292214	55	0.407947	0.122319	-0.037007	-0.135071	0.407947	-0.00238167	0.0711613	BEC6V2_0_00513		Similar to Dictyostelium discoideum (Slime mold). TipA.
DDB_G0274659	56	0.406678	0.141841	-0.121332	-0.0407496	0.406678	-0.0724042	0.0628065	JC2V2_0_01770
DDB_G0267424	57	0.406503	0.31694	0.186194	0.346909	0.0917612	0.406503	0.269661	amtC		ammonium transporter	aberrant fruiting body morphology, aberrant protein localization, decreased gene expression, delayed culmination, development arrests at slug stage, mislocalized gene expression, delayed culmination, delayed culmination, development arrests at slug stage, mislocalized gene expression, precocious sporulation
DDB_G0273037	58	0.405912	0.280389	0.152495	0.273779	0.151144	0.405912	0.252744	JC2V2_0_00929		Similar to plasmodium falciparum (Isolate 3D7). Metacaspase-like protein.
DDB_G0280099	59	0.40526	0.256679	0.126615	0.255559	0.0825868	0.40526	0.22534	JC3V2_0_01125
DDB_G0268588	60	0.403705	0.274116	0.128608	0.264286	0.0542176	0.403705	0.224986	JC1V2_0_00672
DDB_G0290075	61	0.403356	0.295347	0.158339	0.282664	0.156901	0.403356	0.259321	BC5V2_0_01416
DDB_G0278591	62	0.402823	0.189796	-0.0978696	-0.0314399	0.402823	-0.0532558	0.0820107	JC3V2_0_00094
DDB_G0287289	63	0.40185	0.185987	-0.0414917	-0.0718963	0.40185	0.01777	0.0984439	BC5V2_0_00037
DDB_G0269198	64	0.401786	0.147589	0.0062055	-0.099226	0.401786	0.0153642	0.0943438	wimA	DG1053, DG1064	unknown	wild type, aberrant fruiting body morphology, aberrant fruiting body morphology
DDB_G0273617	65	0.400406	0.189702	-0.0421298	-0.065706	0.400406	0.0254135	0.101537	JC2V2_0_01261
DDB_G0287941	66	0.400153	0.181953	-0.025477	-0.0248892	0.400153	-0.0281314	0.100722	BC5V2_0_00356
DDB_G0275519	67	0.399755	0.139871	-0.00209431	-0.0702607	0.399755	-0.00420255	0.0926138	JC2V2_0_02393
DDB_G0286295	68	0.398867	0.100261	-0.0785288	-0.169231	0.398867	-0.0299888	0.0442759	geneDDB0231755		unknown
DDB_G0278441	69	0.39857	0.160419	-0.0923113	-0.133141	0.39857	-0.0836343	0.0499806	JC3V2_0_00358
DDB_G0267908	70	0.397953	0.242051	0.10228	0.256032	0.0583915	0.397953	0.211341	JC1V2_0_00435
DDB_G0289917	71	0.397164	0.133336	-0.0483132	-0.0508398	0.397164	0.00925511	0.0881204	geneDDB0266504		unknown
DDB_G0287297	72	0.397085	0.355985	0.171313	0.33409	0.168585	0.397085	0.285412	p80		endosomal membrane protein
DDB_G0292022	73	0.396788	0.206593	-0.011728	0.0592746	0.396788	0.0515295	0.140491	BEC6V2_0_00403
DDB_G0270106	74	0.396308	0.360939	0.116544	0.223494	0.101026	0.396308	0.239662	JC1V2_0_01686		Bll7928 protein.
DDB_G0281947	75	0.396217	0.209038	0.146934	0.269886	0.0204312	0.396217	0.208501	tra1	TRRAP	PIKK family protein kinase, TRRAP subfamily protein kinase, phosphatidylinositol 3-kinase-related protein kinase, protein kinase, Atypical group
DDB_G0287823	76	0.395968	0.130497	0.0322242	-0.109836	0.395968	0.0562971	0.10103	BC5V2_0_00323
DDB_G0270034	77	0.395628	0.125194	-0.0377799	-0.0974243	0.395628	0.0171543	0.0805543	JC1V2_0_01626
DDB_G0267422	78	0.393887	0.251727	0.193112	0.255178	0.0353074	0.393887	0.225842	tipC	DG1038, VPS13	vacuolar protein sorting-associated protein	development arrests at mound stage, increased aggregate size, multiple tips, aberrant cAMP wave formation, aberrant culmination, aberrant slug migration, wild type, aberrant aggregation, aberrant cAMP wave formation, aberrant culmination, aberrant vegetative growth, abolished slug migration, aberrant aggregation, aberrant cAMP wave formation, abolished culmination, abolished slug migration, aberr…
DDB_G0273333	79	0.393054	0.253142	0.185871	0.29499	0.129321	0.393054	0.251276	irlB		IRE family protein kinase, putative protein serine/threonine kinase
DDB_G0283315	80	0.390257	0.212691	-0.0473603	-0.0529634	0.390257	-0.0243807	0.0956488	dcp2		mRNA-decapping enzyme 2
DDB_G0275717	81	0.389545	0.302332	0.121351	0.262293	0.139031	0.389545	0.24291	thoc1		putative THO1 protein (nuclear matrix protein p84)
DDB_G0272578	82	0.388936	0.251408	0.0882125	0.388936	0.0129932	0.305457	0.209401	AP3B-1		beta adaptin
DDB_G0269154	83	0.388001	0.307751	0.141851	0.292164	0.120222	0.388001	0.249998	modA	DG1033	alpha-glucosidase II	aberrant fruiting body morphology, aberrant culmination, aberrant slug migration, aberrant culmination, aberrant vegetative growth, wild type, aberrant cAMP wave formation, abolished aggregation, abolished culmination, abolished slug migration, abolished streaming, aberrant aggregation, aberrant cAMP wave formation, aberrant culmination, aberrant slug migration, aberrant streaming, abolished culm…
DDB_G0288251	84	0.386663	0.225083	-0.0781696	0.041059	0.386663	0.000617264	0.115051	roco4		ROCO family protein kinase, leucine-rich repeat-containing protein (LRR), protein kinase, TKL group, tyrosine kinase-like protein
DDB_G0288345	85	0.386324	0.194453	-0.0293196	-0.106738	0.386324	-0.0463388	0.0796761	BC5V2_0_00568		Ubiquitin-conjugating enzyme protein UbcC (EC 6.3.2.19) (Ubiquitin- conjugating enzyme E2) (Ubiquitin-protein ligase) (Ubiquitin carrier protein).
DDB_G0271200	86	0.385863	0.0775959	-0.0868842	-0.11348	0.385863	0.0139303	0.055405	JC2V2_0_00135
DDB_G0290165	87	0.383483	0.165237	-0.0955493	-0.0982387	0.383483	-0.0461277	0.061761	bzpR		putative basic-leucine zipper (bZIP) transcription factor
DDB_G0267692	88	0.382751	0.219424	0.168407	0.273601	0.096304	0.382751	0.228097	JC1V2_0_00263		Similar to Boophilus microplus (Cattle tick). notch-like protein.
DDB_G0287533	89	0.382338	0.219123	-0.0489115	-0.107869	0.382338	-0.0712359	0.0746889	BC5V2_0_00164
DDB_G0268496	90	0.38207	0.366383	0.103075	0.201906	0.141304	0.38207	0.238948	JC1V2_0_00248		HesA/moeB/thiF family protein.
DDB_G0285403	91	0.381254	0.142181	0.0203143	-0.119305	0.381254	0.00194136	0.0852771	geneDDB0233345		RNA recognition motif-containing protein RRM, RNA-binding region RNP-1 domain-containing protein
DDB_G0272676	92	0.380653	0.240339	-0.0228474	0.0138309	0.380653	0.0345788	0.129311	sf3a1		SWAP/Surp domain-containing protein, splicing factor 3A subunit 1, ubiquitin domain-containing protein
DDB_G0280375	93	0.380462	0.195821	-0.0640414	0.0349053	0.380462	0.009062	0.111242	JC3V2_0_01172		Polyprotein (Fragment).
DDB_G0275267	94	0.380415	0.24718	-0.062367	-0.0356665	0.380415	-0.0593909	0.0940341	wrky1		putative WRKY transcription factor
DDB_G0275967	95	0.3798	0.308859	0.108746	0.232033	0.11721	0.3798	0.22933	JC2V2_0_02449		Similar to Arabidopsis thaliana (Mouse-ear cress). Similarity to glutamyl-tRNA amidotransferase subunit A.
DDB_G0272867	96	0.379315	0.251581	0.114125	0.273138	0.0583833	0.379315	0.215308	argS1	ArgRS, argS	arginine-tRNA ligase, arginyl-tRNA synthetase
DDB_G0294078	97	0.378298	0.258896	0.110348	0.378298	0.131439	0.366878	0.249172	cytB	cob	cytochrome b
DDB_G0289031	98	0.377209	0.101521	-0.107793	-0.143621	0.377209	-0.0169479	0.0420734	BC5V2_0_00899
DDB_G0273439	99	0.376876	0.238143	-0.0881284	-0.0154416	0.376876	0.0257878	0.107447	AP2A1		adaptor-related protein complex 2, alpha subunit, alpha adaptin
DDB_G0268402	100	0.37528	0.0929682	-0.0699649	-0.204169	0.37528	-0.064336	0.0259557	rab24		Rab GTPase
DDB_G0286613	101	0.373746	0.32373	0.120333	0.305088	0.203926	0.373746	0.265365	geneDDB0232950		14-3-3 family protein, BRCT domain-containing protein, poly(ADP-ribose) polymerase, catalytic region domain-containing protein, type A von Willebrand factor (VWFA) domain-containing protein, vault protein inter-alpha-trypsin (VIT) domain-containing protein
DDB_G0292358	102	0.372813	0.372813	0.044178	0.241147	0.155966	0.232934	0.209408	ino80		CHR group protein, DEAD/DEAH box helicase domain-containing protein, SNF2-related domain-containing protein, helicase, C-terminal domain-containing protein
DDB_G0271666	103	0.370971	0.118089	0.145142	0.2415	0.0488717	0.370971	0.184915	prtB	M3R	proteosomal alpha-subunit 7-1
DDB_G0293138	104	0.369024	0.279946	-0.0572093	-0.0166703	0.369024	-0.0310906	0.1088	BEC6V2_0_01039
DDB_G0293544	105	0.368775	0.224764	-0.0900689	-0.0301406	0.368775	-0.0626584	0.0821343	geneDDB0233900		unknown
DDB_G0291265	106	0.367698	0.282663	0.194113	0.246396	0.157487	0.367698	0.249671	gloA	GLO1	glyoxylase I, lactoylglutathione lyase
DDB_G0282059	107	0.366266	0.0538247	-0.0696919	-0.149657	0.366266	-0.0207113	0.0360063	JC3V2_0_02128
DDB_G0272262	108	0.366193	0.20436	-0.0312199	-0.141545	0.366193	-0.0622936	0.0670989	JC2V2_0_00562
DDB_G0268018	109	0.363502	0.211701	-0.0815814	-0.025116	0.363502	-0.0703463	0.0796318	JC1V2_0_00530
DDB_G0293628	110	0.36262	0.124871	-0.0893723	-0.09199	0.36262	-0.0236382	0.0564982	BEC6V2_0_01252
DDB_G0280817	111	0.362471	0.0940558	-0.00729221	-0.14547	0.362471	-0.0341001	0.0539331	JC3V2_0_01493
DDB_G0284133	112	0.362296	0.15337	-0.0944225	-0.108371	0.362296	-0.00178138	0.0622182	BC4V2_0_00625
DDB_G0276745	113	0.361649	0.208276	0.129147	0.226903	0.0692941	0.361649	0.199054	JC2V2_0_02817
DDB_G0285435	114	0.361472	0.254663	0.000378069	0.0348799	0.361472	0.108518	0.151982	BC4V2_0_01251
DDB_G0289035	115	0.361317	0.231225	-0.0360788	0.0360044	0.361317	0.0261606	0.123726	BC5V2_0_00904
DDB_G0287047	116	0.360988	0.307915	0.172202	0.296268	0.117861	0.360988	0.251047	BC4V2_0_02057
DDB_G0288087	117	0.360787	0.0845268	-0.0783263	-0.165407	0.360787	-0.0664605	0.0270241	BC5V2_0_00443
DDB_G0288467	118	0.358135	0.149818	-0.00674739	-0.0507152	0.358135	0.0457418	0.0992464	BC5V2_0_00620
DDB_G0279169	119	0.357899	0.254806	0.0610617	0.157705	0.105859	0.357899	0.187466	vps39		citron-like domain-containing protein, tetratricopeptide-like helical domain-containing protein (TPR)
DDB_G0278703	120	0.357297	0.115346	-0.0338324	-0.181062	0.357297	-0.0325724	0.0450353	gxcII	RacGEF	IQ calmodulin-binding domain-containing protein, RhoGEF domain-containing protein, pleckstrin homology (PH) domain-containing protein
DDB_G0292396	121	0.356826	0.307668	0.111924	0.285706	0.12872	0.356826	0.238169	BEC6V2_0_00588
DDB_G0268044	122	0.356247	0.112654	-0.114327	0.00609241	0.356247	-0.0473775	0.0626579	JC1V2_0_00546
DDB_G0286773	123	0.35494	0.0494365	0.0316321	-0.0531656	0.35494	0.0277805	0.0821247	gflB	RacGAP, RasGEF	RasGEF domain-containing protein, RhoGAP domain-containing protein
DDB_G0279529	124	0.35352	0.22685	-0.0821261	0.0171118	0.35352	-0.0219603	0.0986789	bzpF		putative basic-leucine zipper (bZIP) transcription factor
DDB_G0280849	125	0.353351	0.269117	-0.107403	0.039546	0.353351	-0.038321	0.103258	dicA	DdDIC	cytoplasmic dynein intermediate chain, dynein intermediate chain
DDB_G0275125	126	0.353181	0.278506	0.0562628	0.114313	0.101522	0.353181	0.180757	plbF	PLB	phospholipase B-like protein
DDB_G0278551	127	0.352687	0.254909	0.17084	0.18355	0.0857492	0.352687	0.209547	JC3V2_0_00428		CDNA FLJ45739 fis, clone KIDNE2010049, weakly similar to Glycerol kinase 2 (EC 2.7.1.30).
DDB_G0293884	128	0.351841	0.0993359	-0.00119944	-0.128429	0.351841	-0.0295681	0.0583961	BEC6V2_0_01341
DDB_G0285989	129	0.350466	0.350466	0.0393433	0.229343	0.227704	0.306008	0.230573	BC4V2_0_01535
DDB_G0275533	130	0.349891	0.122686	-0.0369265	-0.131571	0.349891	-0.0716593	0.046484	JC2V2_0_02329
DDB_G0267764	131	0.349738	0.227931	-0.0210666	-0.00325554	0.349738	0.0196842	0.114606	JC1V2_0_00325
DDB_G0283715	132	0.349689	0.19465	-0.111831	-0.113752	0.349689	-0.0737854	0.0489941	BC4V2_0_00402
DDB_G0287925	133	0.349119	0.155187	-0.0520667	-0.176216	0.349119	-0.0592383	0.043357	DG1037	ORF1037	ubiquitin domain-containing protein	aberrant cAMP wave formation, abolished aggregation, abolished cAMP wave formation, abolished culmination, abolished slug migration, abolished streaming, aberrant cAMP wave formation, aberrant streaming, abolished aggregation, abolished culmination, abolished slug migration
DDB_G0287697	134	0.348801	0.348801	-0.142196	-0.0446987	0.3259	-0.0769633	0.0821685	BC5V2_0_00238
DDB_G0290651	135	0.348787	0.217186	-0.14987	-0.0699696	0.348787	-0.117973	0.0456321
DDB_G0274341	136	0.348253	0.043569	-0.00301966	-0.0781813	0.348253	-0.0382718	0.0544698	JC2V2_0_01559
DDB_G0285907	137	0.347954	0.202931	0.0454133	-0.0929027	0.347954	-0.0596403	0.0887512	BC4V2_0_01499		AgCP12244 (Fragment).
DDB_G0285703	138	0.347236	0.246681	0.0725729	0.232709	0.0961184	0.347236	0.199064	hipA	hip1r	ENTH domain-containing protein, I/LWEQ domain-containing protein, putative actin binding protein
DDB_G0279585	139	0.347021	0.347021	-0.00573126	0.105685	0.2863	0.247407	0.196136	JC3V2_0_00887
DDB_G0269934	140	0.343126	0.169906	-0.0287697	-0.0764414	0.343126	-0.0204857	0.077467	geneDDB0233497	RasGAP, RhoGEF	Ras GTPase activation domain-containing protein, RhoGEF domain-containing protein, regulator of chromosome condensation (RCC1) domain-containing protein
DDB_G0290133	141	0.342639	0.122738	-0.00809116	-0.0688633	0.342639	0.0149574	0.080676	BC5V2_0_01445
DDB_G0279003	142	0.341917	0.0758356	-0.0515977	-0.0871482	0.341917	-0.0120754	0.0533862	JC3V2_0_00591
DDB_G0277795	143	0.341566	0.232676	0.130554	0.210157	0.0443504	0.341566	0.191861	JC2V2_0_03327
DDB_G0284333	144	0.340611	0.179364	0.139969	0.340611	0.0477422	0.292051	0.199947	lvsF		BEACH domain-containing protein	wild type
DDB_G0288371	145	0.34029	0.300554	0.130128	0.275958	0.0354637	0.34029	0.216479	geneDDB0234232		Golgi phosphoprotein 3 family protein
DDB_G0287733	146	0.340002	0.213598	-0.109591	0.00826792	0.340002	-0.0223251	0.0859904	syn7A	DdSyn7A, syn7	syntaxin 7, t-SNARE family protein
DDB_G0293192	147	0.339721	0.320927	0.170578	0.317082	0.129788	0.339721	0.255619	DG1098		armadillo-like helical domain-containing protein	small fruiting body, aberrant cAMP wave formation, wild type, aberrant cAMP wave formation, aberrant streaming
DDB_G0283769	148	0.339484	0.238751	0.0396725	0.187441	0.066504	0.339484	0.174371	HBS1		Hsp70 subfamily B suppressor 1
DDB_G0274301	149	0.339093	0.106288	-0.0813472	-0.236494	0.339093	-0.0735801	0.0107921	geneDDB0233289		Ras GTPase domain-containing protein
DDB_G0271850	150	0.338987	0.186511	0.0271588	-0.0991962	0.338987	-0.00290687	0.0901108	JC2V2_0_00387
DDB_G0276839	151	0.338858	0.159233	-0.107814	0.107388	0.338858	-0.0628882	0.0869554	JC2V2_0_02954
DDB_G0278077	152	0.337086	0.117791	-0.0530663	-0.0799369	0.337086	0.0167942	0.0677337	CRTF		transcription factor	abolished aggregation, abolished sporulation, decreased gene expression
DDB_G0282695	153	0.33691	0.0846955	0.00159982	-0.0733212	0.33691	0.017374	0.0734517	JC3V2_0_02458
DDB_G0293434	154	0.335981	0.16517	0.129112	0.165577	0.173327	0.335981	0.193833	rasG	ddRASG	Ras GTPase	increased cell-cell adhesion, increased cell size, aberrant cytokinesis, decreased cell motility, increased cell size, decreased activation of protein kinase B, decreased cAMP-induced cGMP pulse, decreased gene expression, delayed aggregation, delayed gene expression, decreased activation of protein kinase B, decreased cAMP-induced cGMP pulse, decreased gene expression, delayed aggregation, delay…
DDB_G0279829	155	0.335428	0.335428	0.0706247	0.0474378	0.0855516	0.25499	0.158806	geneDDB0233504		DUF1295 family protein, putative transmembrane protein
DDB_G0267714	156	0.335034	0.0735844	-0.0128826	-0.114961	0.335034	-0.0336966	0.0494157	sf3b4		RNA recognition motif-containing protein RRM, RNA-binding region RNP-1 domain-containing protein, splicing factor 3B subunit 4
DDB_G0272056	157	0.334785	0.175239	-0.114837	-0.145647	0.334785	-0.07072	0.0357639	geneDDB0219997		NOT2/NOT3/NOT5 family protein, putative CCR4-NOT complex subunit 3
DDB_G0290787	158	0.333737	0.100719	0.0490161	-0.0716038	0.333737	0.0850983	0.0993933	mybO		putative myb transcription factor
DDB_G0270584	159	0.333177	0.137891	-0.0626903	-0.0423217	0.333177	-0.0340379	0.0664035	JC1V2_0_01263
DDB_G0290163	160	0.332625	0.121192	-0.057155	-0.207281	0.332625	-0.0514071	0.0275949	tom1		GAT domain-containing protein, VHS domain-containing protein
DDB_G0271530	161	0.332417	0.250728	0.156221	0.302268	0.12874	0.332417	0.234075	pks9	PKS	beta-ketoacyl synthase family protein, putative polyketide synthase
DDB_G0282745	162	0.33234	0.184074	-0.113931	-0.0099619	0.33234	-0.0337149	0.0717612	JC3V2_0_02487		Similar to Dictyostelium discoideum (Slime mold). TRFA.
DDB_G0280089	163	0.331948	0.112917	-0.0780631	-0.102449	0.331948	-0.0220034	0.0484698	JC3V2_0_01118
DDB_G0269682	164	0.331445	0.271741	0.0290093	0.00153412	0.331445	0.129848	0.152716	atxn2		ataxin-2
DDB_G0287243	165	0.330478	0.174509	-0.13458	-0.0222983	0.330478	-0.05878	0.0578658	BC5V2_0_00025
DDB_G0268920	166	0.329816	0.178711	0.172022	0.167969	0.0803278	0.329816	0.185769	srfC		putative MADS-box transcription factor
DDB_G0290061	167	0.329325	0.308872	0.10054	0.189836	0.0699179	0.329325	0.199698	BC5V2_0_01406		Similar to Dictyostelium discoideum (Slime mold). hypothetical 127.0 kDa protein.
DDB_G0272406	168	0.328553	0.104483	-0.0773455	-0.0680952	0.328553	-0.00191651	0.0571357	JC2V2_0_00584		Similar to Dictyostelium discoideum (Slime mold). histidine kinase DhkL.
DDB_G0269184	169	0.328035	0.0274916	-0.0164	-0.0906597	0.328035	-0.0637691	0.0369396	rzpA	rZIP	RING/leucine zipper protein	aberrant aggregation, decreased gene expression, decreased slug migration, delayed development, increased aggregate size, increased gene expression, decreased gene expression, delayed culmination, increased gene expression
DDB_G0289709	170	0.326686	0.276282	0.108329	0.16218	0.159811	0.326686	0.206658	drkB	rk2, vsk2	DRK subfamily protein kinase, protein kinase, TKL group, tyrosine kinase-like protein
DDB_G0282933	171	0.326307	0.279687	0.116411	0.157836	0.0719613	0.326307	0.19044	mcm7		MCM family protein, putative DNA replication licensing factor
DDB_G0268320	172	0.326293	0.185515	-0.121951	-0.0135708	0.326293	-0.0420769	0.0668419	JC1V2_0_00274
DDB_G0284465	173	0.326049	0.0708053	0.0192444	-0.145563	0.326049	-0.0300316	0.0481008	cudA		putative transcriptional regulator	abolished sporulation, abolished stalk cell differentiation, decreased gene expression, development arrests at slug stage
DDB_G0279017	174	0.325788	0.272491	0.131565	0.158633	0.16477	0.325788	0.21065	JC3V2_0_00598
DDB_G0284255	175	0.324983	0.0606487	-0.0392796	-0.164757	0.324983	-0.0117081	0.0339775	BC4V2_0_00680
DDB_G0270918	176	0.324257	0.176517	0.0178474	-0.0600677	0.324257	-0.00214959	0.0912807	JC1V2_0_01333
DDB_G0284577	177	0.323969	0.0524405	-0.0218148	-0.150439	0.323969	-0.07426	0.025979	geneDDB0237628		NOT2/NOT3/NOT5 family protein, putative CCR4-NOT complex subunit 2
DDB_G0287995	178	0.323149	0.140117	0.175924	0.22322	-0.0041806	0.323149	0.171646	BC5V2_0_00392
DDB_G0279913	179	0.322569	0.236516	-0.0329287	-0.0432841	0.322569	-0.0285247	0.0908693	dhkH		HisK family protein kinase, histidine kinase, protein kinase, Atypical group
DDB_G0280209	180	0.32237	0.208445	-0.0349318	0.113338	0.32237	0.00436204	0.122717	geneDDB0233339		unknown
DDB_G0283597	181	0.322328	0.132981	0.0731614	0.265851	0.0571511	0.322328	0.170294	eIF3s9		RNA recognition motif-containing protein RRM, RNA-binding region RNP-1 domain-containing protein, eIF-3 eta, eukaryotic translation initiation factor 3 (eIF3) subunit 9
DDB_G0293748	182	0.321983	0.10477	-0.0132607	-0.0783213	0.321983	-0.01781	0.0634723	BEC6V2_0_01291
DDB_G0273701	183	0.321841	0.149626	0.189167	0.239443	-0.031649	0.321841	0.173686	geneDDB0238779		unknown
DDB_G0284011	184	0.321803	0.283648	0.0613919	0.114667	0.102278	0.321803	0.176757	BC4V2_0_00549
DDB_G0269718	185	0.321667	0.204104	-0.0572684	-0.082063	0.321667	-0.0876298	0.059762	JC1V2_0_01361
DDB_G0282377	186	0.321652	0.10983	0.048733	-0.0657363	0.321652	0.0420618	0.0913082	dhkM		HisK family protein kinase, histidine kinase, protein kinase, Atypical group
DDB_G0290223	187	0.321576	0.246124	-0.0573941	-0.0805915	0.321576	0.000816486	0.0861061	BC5V2_0_01492
DDB_G0281047	188	0.320214	0.161316	-0.0842807	-0.145437	0.320214	-0.0716034	0.036042	gxcEE	RacGEF	IQ calmodulin-binding domain-containing protein, RhoGEF domain-containing protein
DDB_G0271718	189	0.319811	0.227694	-0.0417146	0.0108412	0.319811	0.00870032	0.105067	geneDDB0238814		hssA/2C/7E family protein
DDB_G0280879	190	0.31967	0.0832648	-0.0110563	-0.167163	0.31967	-0.0348886	0.0379654	JC3V2_0_01526
DDB_G0269864	191	0.319209	0.179825	-0.0236037	0.0376402	0.319209	-0.0327851	0.096057	JC1V2_0_01497
DDB_G0277849	192	0.319192	0.139656	-0.0413802	-0.0339671	0.319192	0.00999149	0.0786986	dymA		dynamin like protein
DDB_G0289655	193	0.319002	0.0317676	-0.0274633	0.319002	-0.0294524	0.141691	0.0871089	abcG7		ABC transporter G family protein
DDB_G0289305	194	0.318623	0.105309	0.085779	0.318623	-0.00944105	0.117276	0.123509
DDB_G0279565	195	0.317935	0.107056	0.148047	0.211637	0.0764819	0.317935	0.172231	JC3V2_0_00877
DDB_G0293942	196	0.317352	0.277344	0.00664569	-0.0657969	0.317352	0.0390805	0.114925	BEC6V2_0_01373
DDB_G0269546	197	0.31598	0.0287853	0.0553711	-0.1048	0.31598	-0.0294738	0.0531726	geneDDB0237513		C2 calcium-dependent membrane targeting domain-containing protein
DDB_G0273211	198	0.31577	0.240444	0.11424	0.207684	0.101034	0.31577	0.195835	aslD		putative acetyl-CoA synthetase
DDB_G0284071	199	0.31575	0.0983095	-0.0399123	0.00427764	0.31575	-0.0413555	0.0674139	rnrA	RNR	ribonucleoside-diphosphate reductase, ribonucleotide reductase large subunit
DDB_G0273447	200	0.315181	0.23077	0.0524592	0.0413016	0.315181	0.290611	0.186064	abpE	Dabp1	actin binding protein	aberrant aggregation, decreased cell motility, delayed development, increased lateral pseudopod formation, small fruiting body, increased lateral pseudopod formation, increased lateral pseudopod formation
DDB_G0271816	201	0.314467	0.27985	0.0448329	0.136127	0.279371	0.314467	0.21093	JC2V2_0_00334
DDB_G0280521	202	0.314401	0.299194	0.0903172	0.265762	0.0663077	0.314401	0.207196	JC3V2_0_01308		Polyprotein.
DDB_G0281969	203	0.313949	0.232105	-0.0329619	-0.0983661	0.313949	-0.0485049	0.0732443	mybE		myb domain-containing protein	increased slug size, aberrant prestalk cell differentiation, wild type
DDB_G0292412	204	0.313864	0.136662	0.00901089	-0.136279	0.313864	-0.0300901	0.0586334	BEC6V2_0_00597
DDB_G0272622	205	0.313676	0.0938818	-0.0361108	-0.107221	0.313676	-0.024302	0.0479848	JC2V2_0_00939
DDB_G0290009	206	0.313649	0.172308	0.0678381	0.00478692	-0.0119726	0.313649	0.109322	sr	SPR, SR	sepiapterin reductase	decreased pteridine level
DDB_G0290751	207	0.313221	0.254716	0.0506694	0.136171	0.0790549	0.313221	0.166766	alg7		GlcNAc phosphotransferase, UDP-N-acetylglucosamine-dolichyl-phosphate N-acetylglucosaminephosphotransferase
DDB_G0275565	208	0.313109	0.16454	0.0440634	0.111331	0.0299893	0.313109	0.132607	JC2V2_0_02175
DDB_G0286797	209	0.31276	0.0720281	0.0603892	-0.139797	0.31276	-0.0016241	0.0607512	tsg101		tumor susceptibility gene 101 protein	small fruiting body
